# Supplementary material for: Local infiltration analgesia is not improved by postoperative intra-articular bolus injections for pain after total hip arthroplasty: A randomized, double-blind, placebo-controlled study with 80 patients
Source: Acta Orthop. 2015 Nov;86(6):647–53. doi: 10.3109/17453674.2015.1081340 (PMC4750761; doi:10.3109/17453674.2015.1081340)
Supplement: Supplementary Material [file iort-86-647S1.zip]

Archive with 1 entries (1 files):
- iort-86-647S1.indd
